# Supplementary material for: Revealing the Mechanism of Hemerocallis citrina Baroni in Depression Treatment Through Integrated Network Pharmacology and Transcriptomic Analysis
Source: Pharmaceuticals (Basel). 2024 Dec 17;17(12):1704. doi: 10.3390/ph17121704 (PMC11677347; doi:10.3390/ph17121704)
Supplement: Supplementary file 1 [file pharmaceuticals-17-01704-s001.zip]

Archive with 1 entries (1 files):
- pharmaceuticals-3335169-supplementary.pdf
